# Supplementary material for: Precision Grounding: Augmenting Large Language Models with Evidence-Based Databases for Trustworthy Genetic Variant Summarization
Source: medRxiv. 2025 Jun 10:2025.06.09.25329279. Preprint. [Version 2] doi: 10.1101/2025.06.09.25329279 (PMC12204447; doi:10.1101/2025.06.09.25329279)
Supplement: Supplement 3 [file media-3.xlsx]

## Sheet: Table S6
Table S6. Prompt and LLM Responses during The Phase of Testing The Effectiveness of CATT
Variant	Prompt	ChatGPT-4o + Web Search-Based Grounding	ChatGPT-4o + Precision Grounding
13507	Please summarize the following genetic variant as comprehensive as possible, and make the summary useful for a clinician: Variation ID: 13507 NM_002693.3(POLG):c.2243G>C (p.Trp748Ser) Example: 1) Summarization for the variant with ID 562 NM_000140.5(FECH):c.315-48T>C: The NM_000140.5:c.315-48T>C variant in the FECH gene is a splice variant. The FECH gene has been definitively associated with auto…	The NM_002693.3(POLG):c.2243G>C (p.Trp748Ser) variant in the POLG gene is a missense mutation resulting in the substitution of tryptophan with serine at codon 748. The POLG gene encodes the catalytic subunit of mitochondrial DNA polymerase gamma, essential for mitochondrial DNA replication and repair. **Associated Conditions:** This variant has been implicated in several autosomal recessive mitoc…	### Summarization for Variant ID 13507: NM_002693.3(POLG):c.2243G>C (p.Trp748Ser) The NM_002693.3:c.2243G>C (p.Trp748Ser) variant in the *POLG* gene is a missense variant. The *POLG* gene is definitively associated with autosomal recessive mitochondrial disorders, including sensory ataxic neuropathy, dysarthria, ophthalmoparesis (SANDO), and progressive sclerosing poliodystrophy (Alpers-Huttenloc…
228294	Please summarize the following genetic variant as comprehensive as possible, and make the summary useful for a clinician: Variation ID: 228294 NM_001039876.3(SYNE4):c.699G>A (p.Trp233Ter) Example: 1) Summarization for the variant with ID 562 NM_000140.5(FECH):c.315-48T>C: The NM_000140.5:c.315-48T>C variant in the FECH gene is a splice variant. The FECH gene has been definitively associated with …	The NM_001039876.3(SYNE4):c.699G>A (p.Trp233Ter) variant in the SYNE4 gene is a single nucleotide change resulting in a premature stop codon at position 233. This nonsense mutation is predicted to lead to either a truncated SYNE4 protein or its absence due to nonsense-mediated decay. The SYNE4 gene has been implicated in autosomal recessive nonsyndromic hearing loss, specifically classified as DF…	Here is a comprehensive clinical summary for the genetic variant **NM_001039876.3(SYNE4):c.699G>A (p.Trp233Ter) (Variation ID: 228294)**: ### **Variant Summary** The **SYNE4** gene variant **NM_001039876.3:c.699G>A (p.Trp233Ter)** introduces a premature stop codon at position 233, predicted to result in nonsense-mediated mRNA decay or loss of protein function. **SYNE4** is known to be associated …
370854	Please summarize the following genetic variant as comprehensive as possible, and make the summary useful for a clinician: Variation ID: 370854 NM_000055.4(BCHE):c.635C>T (p.Ala212Val) Example: 1) Summarization for the variant with ID 562 NM_000140.5(FECH):c.315-48T>C: The NM_000140.5:c.315-48T>C variant in the FECH gene is a splice variant. The FECH gene has been definitively associated with auto…	The NM_000055.4(BCHE):c.635C>T (p.Ala212Val) variant, identified as Variation ID: 370854, is a single nucleotide change in the BCHE gene, resulting in the substitution of alanine with valine at position 212 of the butyrylcholinesterase enzyme. The BCHE gene is associated with autosomal recessive butyrylcholinesterase deficiency, a condition that can lead to prolonged apnea following the administr…	### Comprehensive Summary of Variant ID: 370854 #### **NM_000055.4(BCHE):c.635C>T (p.Ala212Val)** The **NM_000055.4(BCHE):c.635C>T (p.Ala212Val)** variant is a **missense mutation** in the *BCHE* gene, which encodes butyrylcholinesterase (BChE), an enzyme critical for hydrolyzing ester-based drugs, particularly **succinylcholine** used in anesthesia. This variant has been associated with **butyry…
225370	Please summarize the following genetic variant as comprehensive as possible, and make the summary useful for a clinician: Variation ID: 225370 NM_001486.4(GCKR):c.307G>A (p.Val103Met) Example: 1) Summarization for the variant with ID 562 NM_000140.5(FECH):c.315-48T>C: The NM_000140.5:c.315-48T>C variant in the FECH gene is a splice variant. The FECH gene has been definitively associated with auto…	The NM_001486.4(GCKR):c.307G>A (p.Val103Met) variant in the GCKR gene is a missense variant resulting in the substitution of valine with methionine at codon 103. The GCKR gene encodes the glucokinase regulatory protein, which plays a crucial role in glucose metabolism by regulating glucokinase activity. ClinGen has not yet evaluated the association between GCKR and any specific disease. However, …	### Comprehensive Summary for Variation ID 225370 **NM_001486.4(GCKR):c.307G>A (p.Val103Met)** #### **Gene and Functional Impact** - The **GCKR (Glucokinase Regulator) gene** is involved in glucose metabolism and lipid regulation. - The **p.Val103Met (V103M) substitution** results from a **G>A transition at nucleotide position 307**, leading to a **valine-to-methionine amino acid change** at codo…
195696	Please summarize the following genetic variant as comprehensive as possible, and make the summary useful for a clinician: Variation ID: 195696 NM_001384732.1(CPLANE1):c.3828T>C (p.Leu1276=) Example: 1) Summarization for the variant with ID 562 NM_000140.5(FECH):c.315-48T>C: The NM_000140.5:c.315-48T>C variant in the FECH gene is a splice variant. The FECH gene has been definitively associated wit…	The NM_001384732.1(CPLANE1):c.3828T>C (p.Leu1276=) variant is a synonymous substitution in the CPLANE1 gene, meaning it does not alter the amino acid sequence of the encoded protein. Synonymous variants are generally considered benign, as they do not change the protein structure. However, some synonymous changes can affect gene expression or splicing mechanisms, potentially leading to disease. Th…	### **Summarization for Variant ID 195696 (NM_001384732.1(CPLANE1):c.3828T>C (p.Leu1276=))** The **NM_001384732.1:c.3828T>C (p.Leu1276=) variant in the CPLANE1 gene** is a synonymous variant that does not alter the encoded amino acid sequence. ClinVar has multiple submissions regarding this variant with varying classifications, though the majority of recent assessments indicate a **benign or like…
381621	Please summarize the following genetic variant as comprehensive as possible, and make the summary useful for a clinician: Variation ID: 381621 NM_000552.5(VWF):c.1625C>G (p.Ala542Gly) Example: 1) Summarization for the variant with ID 562 NM_000140.5(FECH):c.315-48T>C: The NM_000140.5:c.315-48T>C variant in the FECH gene is a splice variant. The FECH gene has been definitively associated with auto…	The NM_000552.5(VWF):c.1625C>G (p.Ala542Gly) variant in the VWF gene results in the substitution of alanine with glycine at codon 542. The VWF gene encodes von Willebrand factor, a crucial protein in hemostasis that facilitates platelet adhesion at sites of vascular injury. ([uniprot.org](https://www.uniprot.org/uniprotkb/P04275/entry?utm_source=chatgpt.com)) This specific variant has been associ…	### Summarization for the Variant **NM_000552.5(VWF):c.1625C>G (p.Ala542Gly), ClinVar Variation ID 381621** The **NM_000552.5:c.1625C>G (p.Ala542Gly) variant** in the **VWF (von Willebrand factor) gene** is a **missense variant** that results in an alanine-to-glycine substitution at amino acid position 542. This variant has been reported in association with **hereditary von Willebrand disease (VW…
360767	Please summarize the following genetic variant as comprehensive as possible, and make the summary useful for a clinician: Variation ID: 360767 NM_001001548.3(CD36):c.1133G>T (p.Gly378Val) Example: 1) Summarization for the variant with ID 562 NM_000140.5(FECH):c.315-48T>C: The NM_000140.5:c.315-48T>C variant in the FECH gene is a splice variant. The FECH gene has been definitively associated with …	The NM_001001548.3(CD36):c.1133G>T (p.Gly378Val) variant in the CD36 gene results in the substitution of glycine with valine at position 378 of the CD36 protein. The CD36 gene has been associated with Platelet Glycoprotein IV Deficiency (PG4D), a disorder characterized by macrothrombocytopenia without notable hemostatic problems or bleeding tendency. ([malacards.org](https://www.malacards.org/car…	### Comprehensive Summary of **NM_001001548.3(CD36):c.1133G>T (p.Gly378Val) (Variation ID: 360767)** for Clinical Use: #### **Gene and Variant Information:** - **Gene:** CD36 (Cluster of Differentiation 36) - **Transcript:** NM_001001548.3 - **Nucleotide Change:** c.1133G>T - **Amino Acid Change:** p.Gly378Val - **Variation ID:** 360767 - **Variant Type:** Missense #### **Clinical Significance:**…
310	Please summarize the following genetic variant as comprehensive as possible, and make the summary useful for a clinician: Variation ID: 310 NM_000552.5(VWF):c.4751A>G (p.Tyr1584Cys) Example: 1) Summarization for the variant with ID 562 NM_000140.5(FECH):c.315-48T>C: The NM_000140.5:c.315-48T>C variant in the FECH gene is a splice variant. The FECH gene has been definitively associated with autoso…	**Variant Details:** - **Gene:** VWF (von Willebrand factor) - **Nucleotide Change:** c.4751A>G - **Protein Change:** p.Tyr1584Cys (Y1584C) - **Variation ID:** 310 **Clinical Significance:** The clinical significance of the NM_000552.5(VWF):c.4751A>G (p.Tyr1584Cys) variant has been a subject of debate, with classifications ranging from uncertain significance to pathogenic. This variant has be…	### Summarization for the Variant with ID 310: **NM_000552.5(VWF):c.4751A>G (p.Tyr1584Cys)** #### **Gene and Variant Description** The **VWF c.4751A>G (p.Tyr1584Cys) variant** occurs in the **von Willebrand factor (VWF) gene**, leading to a **missense mutation** that substitutes tyrosine with cysteine at codon 1584. This change is located in the **A2 domain (IPR002035)** of the VWF protein, which…
8046	Please summarize the following genetic variant as comprehensive as possible, and make the summary useful for a clinician: Variation ID: 8046 NM_005055.5(RAPSN):c.264C>A (p.Asn88Lys) Example: 1) Summarization for the variant with ID 562 NM_000140.5(FECH):c.315-48T>C: The NM_000140.5:c.315-48T>C variant in the FECH gene is a splice variant. The FECH gene has been definitively associated with autoso…	The NM_005055.5(RAPSN):c.264C>A (p.Asn88Lys) variant, also known as Variation ID: 8046, is a missense mutation in the RAPSN gene, leading to the substitution of asparagine with lysine at codon 88. The RAPSN gene encodes the receptor-associated protein of the synapse (rapsyn), which is essential for clustering nicotinic acetylcholine receptors at the neuromuscular junction. citeturn0search7 Th…	### Summary for Variation ID: 8046 – **NM_005055.5(RAPSN):c.264C>A (p.Asn88Lys)** The **NM_005055.5:c.264C>A (p.Asn88Lys)** variant in the **RAPSN** gene is a **missense variant** that has been **widely classified as pathogenic**. It has been **strongly associated with congenital myasthenic syndrome 11 (CMS11)**, an autosomal recessive disorder affecting neuromuscular transmission, and **fetal ak…
222816	Please summarize the following genetic variant as comprehensive as possible, and make the summary useful for a clinician: Variation ID: 222816 NM_005138.3(SCO2):c.16_17insAGCATGCAGCAGTGACTCA (p.Arg6fs) Example: 1) Summarization for the variant with ID 562 NM_000140.5(FECH):c.315-48T>C: The NM_000140.5:c.315-48T>C variant in the FECH gene is a splice variant. The FECH gene has been definitively as…	The variant NM_005138.3(SCO2):c.16_17insAGCATGCAGCAGTGACTCA (p.Arg6fs), identified as Variation ID: 222816, is a frameshift mutation in the SCO2 gene. This mutation is expected to result in a truncated or non-functional protein. The SCO2 gene has been definitively associated with autosomal recessive mitochondrial complex IV deficiency nuclear type 2 (MC4DN2), a condition characterized by early-o…	### Summarization of NM_005138.3(SCO2):c.16_17insAGCATGCAGCAGTGACTCA (p.Arg6fs) (Variation ID: 222816) The **NM_005138.3(SCO2):c.16_17insAGCATGCAGCAGTGACTCA (p.Arg6fs)** variant in the **SCO2** gene is a **frameshift variant** leading to a premature stop codon (*p.Arg6Glnfs*82*), disrupting the normal protein function. The **SCO2** gene is associated with **autosomal recessive cardioencephalomyop…
1285628	Please summarize the following genetic variant as comprehensive as possible, and make the summary useful for a clinician: Variation ID: 1285628 NM_001204375.2(NPR3):c.442T>C (p.Ser148Pro) Example: 1) Summarization for the variant with ID 562 NM_000140.5(FECH):c.315-48T>C: The NM_000140.5:c.315-48T>C variant in the FECH gene is a splice variant. The FECH gene has been definitively associated with …	The NM_001204375.2(NPR3):c.442T>C (p.Ser148Pro) variant in the NPR3 gene is a missense mutation resulting in the substitution of serine with proline at position 148. The NPR3 gene encodes the natriuretic peptide receptor C (NPR-C), which primarily functions as a clearance receptor for natriuretic peptides, thereby regulating their local concentrations and effects. citeturn0search1 Bi-allelic …	### Summary for Variant ID 1285628: **NM_001204375.2(NPR3):c.442T>C (p.Ser148Pro)** The **NM_001204375.2:c.442T>C (p.Ser148Pro)** variant in the **NPR3** gene is classified as **Likely Pathogenic** by the **SIB Swiss Institute of Bioinformatics** and **Pathogenic** by **OMIM**. This variant has been associated with **Boudin-Mortier syndrome (OMIM: 619543)**, an autosomal recessive disorder. #### …
1429622	Please summarize the following genetic variant as comprehensive as possible, and make the summary useful for a clinician: Variation ID: 1429622 NM_001243279.3(ACSF3):c.1609del (p.Ala537fs) Example: 1) Summarization for the variant with ID 562 NM_000140.5(FECH):c.315-48T>C: The NM_000140.5:c.315-48T>C variant in the FECH gene is a splice variant. The FECH gene has been definitively associated with…	**Variant:** NM_001243279.3(ACSF3):c.1609del (p.Ala537fs) **Gene:** ACSF3 (acyl-CoA synthetase family member 3) **Variant Type:** Frameshift deletion **Molecular Consequence:** The c.1609del variant results in a frameshift starting at codon 537, leading to a premature stop codon (p.Ala537fs). This likely produces a truncated, non-functional protein or triggers nonsense-mediated mRNA decay. **…	Here is a comprehensive summary of the genetic variant **NM_001243279.3(ACSF3):c.1609del (p.Ala537fs) (Variation ID: 1429622)** for clinical use: --- ### **Genetic Variant Summary** #### **Variant Information** - **Gene:** ACSF3 (Acyl-CoA Synthetase Family Member 3) - **Transcript:** NM_001243279.3 - **cDNA Change:** c.1609del - **Protein Change:** p.Ala537Profs*135 - **ClinVar Variation ID:** 14…
632033	Please summarize the following genetic variant as comprehensive as possible, and make the summary useful for a clinician: Variation ID: 632033 NM_005502.4(ABCA1):c.1759C>T (p.Arg587Trp) Example: 1) Summarization for the variant with ID 562 NM_000140.5(FECH):c.315-48T>C: The NM_000140.5:c.315-48T>C variant in the FECH gene is a splice variant. The FECH gene has been definitively associated with au…	The NM_005502.4(ABCA1):c.1759C>T (p.Arg587Trp) variant is a missense mutation in the ABCA1 gene, which encodes the ATP-binding cassette transporter A1. This transporter plays a crucial role in cholesterol efflux and high-density lipoprotein (HDL) formation. **Clinical Significance and Disease Association:** Variants in the ABCA1 gene have been linked to conditions such as Tangier disease and fam…	### Summary of Genetic Variant NM_005502.4(ABCA1):c.1759C>T (p.Arg587Trp) (Variation ID: 632033) #### **Gene and Variant Information** - **Gene:** ABCA1 (ATP Binding Cassette Subfamily A Member 1) - **Variant Type:** Missense variant - **Nucleotide Change:** c.1759C>T - **Protein Change:** p.Arg587Trp (R587W) - **ClinVar Variation ID:** 632033 - **Alias:** R527W #### **Clinical Significance** - *…
92870	Please summarize the following genetic variant as comprehensive as possible, and make the summary useful for a clinician: Variation ID: 92870 NM_000350.3(ABCA4):c.5461-10T>C Example: 1) Summarization for the variant with ID 562 NM_000140.5(FECH):c.315-48T>C: The NM_000140.5:c.315-48T>C variant in the FECH gene is a splice variant. The FECH gene has been definitively associated with autosomal rece…	The NM_000350.3(ABCA4):c.5461-10T>C variant, also known as IVS38-10T>C, is an intronic splice site variant in the ABCA4 gene. This gene has been definitively associated with autosomal recessive retinal disorders such as Stargardt disease 1 (STGD1) and retinitis pigmentosa 19 (RP19). citeturn0search5 In ClinVar, this variant is classified as pathogenic based on multiple submissions. It has bee…	Here is a comprehensive clinical summary for the genetic variant NM_000350.3(ABCA4):c.5461-10T>C (Variation ID: 92870): --- The NM_000350.3(ABCA4):c.5461-10T>C variant, also known as IVS38-10T>C, is a splice variant in the *ABCA4* gene. *ABCA4* has been definitively associated with autosomal recessive retinal disorders, particularly Stargardt disease (STGD1), cone-rod dystrophy, and retinitis pig…
191059	Please summarize the following genetic variant as comprehensive as possible, and make the summary useful for a clinician: Variation ID: 191059 NM_014249.4(NR2E3):c.119-2A>C Example: 1) Summarization for the variant with ID 562 NM_000140.5(FECH):c.315-48T>C: The NM_000140.5:c.315-48T>C variant in the FECH gene is a splice variant. The FECH gene has been definitively associated with autosomal reces…	The NM_014249.4(NR2E3):c.119-2A>C variant is a splice acceptor mutation in the NR2E3 gene, which encodes the nuclear receptor subfamily 2 group E member 3, a transcription factor critical for photoreceptor development. This variant has been implicated in several autosomal recessive retinal dystrophies, including Enhanced S-Cone Syndrome (ESCS), Goldmann-Favre Syndrome (GFS), and clumped pigmentar…	### Summary for Variant ID 191059 (NM_014249.4(NR2E3):c.119-2A>C) The **NM_014249.4(NR2E3):c.119-2A>C** variant is a **splice-site variant** located in the **NR2E3** gene. This gene is associated with **autosomal recessive retinal dystrophies**, particularly **Enhanced S-cone syndrome (ESCS)** and **Retinitis Pigmentosa 37 (RP37)**. #### **Clinical Significance and Pathogenicity** - This variant …
31811	Please summarize the following genetic variant as comprehensive as possible, and make the summary useful for a clinician: Variation ID: 31811 NM_032578.4(MYPN):c.59A>G (p.Tyr20Cys) Example: 1) Summarization for the variant with ID 562 NM_000140.5(FECH):c.315-48T>C: The NM_000140.5:c.315-48T>C variant in the FECH gene is a splice variant. The FECH gene has been definitively associated with autosom…	The NM_032578.4(MYPN):c.59A>G (p.Tyr20Cys) variant is a missense mutation in the MYPN gene, leading to the substitution of tyrosine with cysteine at codon 20. The MYPN gene encodes myopalladin, a protein integral to sarcomere assembly and function in cardiac and skeletal muscle. citeturn0search14 **Clinical Significance:** This variant has been associated with various cardiomyopathies: - **H…	### Summary of NM_032578.4(MYPN):c.59A>G (p.Tyr20Cys) (ClinVar Variation ID: 31811) The **NM_032578.4(MYPN):c.59A>G (p.Tyr20Cys)** variant in the **MYPN (myopalladin)** gene is a **missense variant** with conflicting classifications in **ClinVar**. #### **Gene and Clinical Association** - **MYPN** has been associated with **dilated cardiomyopathy (DCM), hypertrophic cardiomyopathy (HCM), and MYPN…
197403	Please summarize the following genetic variant as comprehensive as possible, and make the summary useful for a clinician: Variation ID: 197403 NM_213599.3(ANO5):c.155A>G (p.Asn52Ser) Example: 1) Summarization for the variant with ID 562 NM_000140.5(FECH):c.315-48T>C: The NM_000140.5:c.315-48T>C variant in the FECH gene is a splice variant. The FECH gene has been definitively associated with autos…	**Variant:** NM_213599.3(ANO5):c.155A>G (p.Asn52Ser) **Gene:** ANO5 **Clinical Significance:** Conflicting interpretations of pathogenicity **Associated Conditions:** - Autosomal recessive limb-girdle muscular dystrophy type 2L (LGMDR12) - Gnathodiaphyseal dysplasia **Summary:** The NM_213599.3(ANO5):c.155A>G (p.Asn52Ser) variant is a missense mutation in the ANO5 gene, resulting in the subst…	### Summary for Variant NM_213599.3(ANO5):c.155A>G (p.Asn52Ser) (Variation ID: 197403) The **NM_213599.3(ANO5):c.155A>G (p.Asn52Ser) variant** in the **ANO5 gene** has been evaluated by multiple clinical laboratories with **conflicting interpretations of pathogenicity**. This variant results in a **conservative amino acid change** and is present in population databases at a frequency suggesting i…
1205854	Please summarize the following genetic variant as comprehensive as possible, and make the summary useful for a clinician: Variation ID: 1205854 NM_138289.4(ACTRT1):c.547dup (p.Met183fs) Example: 1) Summarization for the variant with ID 562 NM_000140.5(FECH):c.315-48T>C: The NM_000140.5:c.315-48T>C variant in the FECH gene is a splice variant. The FECH gene has been definitively associated with au…	The NM_138289.4(ACTRT1):c.547dup (p.Met183fs) variant is a duplication mutation in the ACTRT1 gene, resulting in a frameshift and premature termination at codon 183 (p.Met183fs). The ACTRT1 gene encodes a protein related to beta-actin, a key component of the cytoskeleton. citeturn0search1 This specific variant has been associated with male infertility characterized by azoospermia or oligozoos…	### **Summarization of Variant NM_138289.4(ACTRT1):c.547dup (p.Met183fs) (Variation ID: 1205854)** #### **Gene and Variant Type** - **Gene**: **ACTRT1 (Actin-Related Protein T1)** - **Variant Type**: **Frameshift mutation** - **HGVS Nomenclature**: **NM_138289.4:c.547dup (p.Met183fs)** - **Protein Impact**: **Frameshift starting at methionine (Met183), leading to a premature stop codon and likely…
216972	Please summarize the following genetic variant as comprehensive as possible, and make the summary useful for a clinician: Variation ID: 216972 NM_000435.3(NOTCH3):c.3691C>T (p.Arg1231Cys) Example: 1) Summarization for the variant with ID 562 NM_000140.5(FECH):c.315-48T>C: The NM_000140.5:c.315-48T>C variant in the FECH gene is a splice variant. The FECH gene has been definitively associated with …	The NM_000435.3(NOTCH3):c.3691C>T (p.Arg1231Cys) variant is a missense mutation in the NOTCH3 gene, resulting in the substitution of arginine with cysteine at codon 1231. This variant has been associated with cerebral autosomal dominant arteriopathy with subcortical infarcts and leukoencephalopathy (CADASIL), a hereditary small vessel disease leading to stroke and dementia. citeturn0search0 I…	### Summary of Genetic Variant NM_000435.3(NOTCH3):c.3691C>T (p.Arg1231Cys) (Variation ID: 216972) for Clinician Use #### **Gene and Variant Type** - The **NOTCH3** gene is associated with **CADASIL (Cerebral Autosomal Dominant Arteriopathy with Subcortical Infarcts and Leukoencephalopathy)**. - **Missense variant**: c.3691C>T causes an amino acid substitution at position 1231 (Arginine to Cystei…
414302	Please summarize the following genetic variant as comprehensive as possible, and make the summary useful for a clinician: Variation ID: 414302 NM_001114753.3(ENG):c.-9G>A Example: 1) Summarization for the variant with ID 562 NM_000140.5(FECH):c.315-48T>C: The NM_000140.5:c.315-48T>C variant in the FECH gene is a splice variant. The FECH gene has been definitively associated with autosomal recessi…	The NM_001114753.3(ENG):c.-9G>A variant in the ENG gene is located in the 5' untranslated region (5' UTR). The ENG gene has been definitively associated with hereditary hemorrhagic telangiectasia type 1 (HHT1), an autosomal dominant vascular disorder characterized by mucocutaneous telangiectases and arteriovenous malformations. citeturn0search2 In ClinVar, this variant has conflicting classif…	### Summary of Variant ID: 414302 - **NM_001114753.3(ENG):c.-9G>A** #### **Variant Classification** - The **c.-9G>A** variant in the **ENG** gene is located in the **5' untranslated region (5'UTR)**. - It has **conflicting classifications** in ClinVar: - **Uncertain Significance** (ClinGen Hereditary Hemorrhagic Telangiectasia Variant Curation Expert Panel, Ambry Genetics, Mayo Clinic, Labcorp, I…
225415	Please summarize the following genetic variant as comprehensive as possible, and make the summary useful for a clinician: Variation ID: 225415 NM_017534.6(MYH2):c.2414T>C (p.Val805Ala) Example: 1) Summarization for the variant with ID 562 NM_000140.5(FECH):c.315-48T>C: The NM_000140.5:c.315-48T>C variant in the FECH gene is a splice variant. The FECH gene has been definitively associated with aut…	The NM_017534.6(MYH2):c.2414T>C (p.Val805Ala) variant in the MYH2 gene is a missense variant resulting in the substitution of valine with alanine at codon 805. The MYH2 gene encodes myosin heavy chain 2, a protein essential for skeletal muscle contraction. citeturn0search5 **Clinical Significance:** This variant has conflicting classifications in ClinVar: one submission labels it as likely pa…	Here is a comprehensive summary for the genetic variant **NM_017534.6(MYH2):c.2414T>C (p.Val805Ala) (Variation ID: 225415)**, making it useful for a clinician: --- The **NM_017534.6(MYH2):c.2414T>C (p.Val805Ala)** variant is a missense variant located in the **MYH2** gene, which encodes myosin heavy chain 2, a key component in skeletal muscle function. **MYH2 mutations** have been associated with…
41728	Please summarize the following genetic variant as comprehensive as possible, and make the summary useful for a clinician: Variation ID: 41728 NM_000548.5(TSC2):c.1458C>G (p.Asn486Lys) Example: 1) Summarization for the variant with ID 562 NM_000140.5(FECH):c.315-48T>C: The NM_000140.5:c.315-48T>C variant in the FECH gene is a splice variant. The FECH gene has been definitively associated with auto…	The NM_000548.5(TSC2):c.1458C>G (p.Asn486Lys) variant is a missense mutation in the TSC2 gene, resulting in the substitution of asparagine with lysine at codon 486. The TSC2 gene encodes tuberin, a protein that, in conjunction with TSC1, regulates cell growth and proliferation through the mTOR signaling pathway. Mutations in TSC2 are associated with tuberous sclerosis complex (TSC), an autosomal …	Here is a comprehensive summary of the variant **NM_000548.5(TSC2):c.1458C>G (p.Asn486Lys) (Variation ID: 41728)** for clinical use: --- ### **Summary of NM_000548.5(TSC2):c.1458C>G (p.Asn486Lys) (Variation ID: 41728)** #### **Gene & Condition Association** - The **TSC2** gene is associated with **Tuberous Sclerosis Complex (TSC)**, a genetic disorder characterized by the formation of benign tumo…
562374	Please summarize the following genetic variant as comprehensive as possible, and make the summary useful for a clinician: Variation ID: 562374 NM_004621.6(TRPC6):c.643C>T (p.Arg215Trp) Example: 1) Summarization for the variant with ID 562 NM_000140.5(FECH):c.315-48T>C: The NM_000140.5:c.315-48T>C variant in the FECH gene is a splice variant. The FECH gene has been definitively associated with aut…	The NM_004621.6(TRPC6):c.643C>T (p.Arg215Trp) variant in the TRPC6 gene results in a missense mutation, replacing arginine with tryptophan at codon 215. The TRPC6 gene encodes a member of the transient receptor potential cation channel subfamily C, involved in calcium signaling pathways. **Clinical Significance and Disease Association:** As of now, there is limited information regarding the clin…	### Comprehensive Summary for Variation ID 562374: **NM_004621.6(TRPC6):c.643C>T (p.Arg215Trp)** #### **Variant Overview:** The **NM_004621.6(TRPC6):c.643C>T (p.Arg215Trp)** variant in the **TRPC6 gene** results in a **missense substitution**, replacing **arginine (basic, polar) with tryptophan (neutral, slightly polar)** at codon **215** of the TRPC6 protein. #### **Clinical Significance:** - **…
18272	Please summarize the following genetic variant as comprehensive as possible, and make the summary useful for a clinician: Variation ID: 18272 NM_000036.3(AMPD1):c.1162C>T (p.Arg388Trp) Example: 1) Summarization for the variant with ID 562 NM_000140.5(FECH):c.315-48T>C: The NM_000140.5:c.315-48T>C variant in the FECH gene is a splice variant. The FECH gene has been definitively associated with aut…	The NM_000036.3(AMPD1):c.1162C>T (p.Arg388Trp) variant is a missense mutation in the AMPD1 gene, resulting in the substitution of arginine with tryptophan at codon 388. The AMPD1 gene encodes myoadenylate deaminase, an enzyme critical for energy metabolism in skeletal muscle by catalyzing the deamination of AMP to IMP. citeturn0search4 Mutations in AMPD1 are associated with myopathy due to my…	### Summary of Variant ID 18272 – NM_000036.3(AMPD1):c.1162C>T (p.Arg388Trp) The **NM_000036.3(AMPD1):c.1162C>T (p.Arg388Trp) variant** in the **AMPD1** gene has been associated with **Muscle AMP Deaminase Deficiency (MADD)**. This disorder is characterized by exercise-induced myopathy, muscle cramps, and fatigue, though its clinical severity varies. #### **Pathogenicity and Clinical Interpretati…
444210	Please summarize the following genetic variant as comprehensive as possible, and make the summary useful for a clinician: Variation ID: 444210 NM_006214.4(PHYH):c.1010_1012dup (p.Asn337_Leu338insHis) Example: 1) Summarization for the variant with ID 562 NM_000140.5(FECH):c.315-48T>C: The NM_000140.5:c.315-48T>C variant in the FECH gene is a splice variant. The FECH gene has been definitively asso…	The NM_006214.4(PHYH):c.1010_1012dup (p.Asn337_Leu338insHis) variant in the PHYH gene is an in-frame duplication resulting in the insertion of a histidine residue between asparagine at position 337 and leucine at position 338. The PHYH gene has been definitively associated with autosomal recessive Refsum disease by ClinGen. In ClinVar, this specific variant has conflicting classifications of path…	Here is a comprehensive clinical summary for the genetic variant **Variation ID: 444210**, **NM_006214.4(PHYH):c.1010_1012dup (p.Asn337_Leu338insHis)**: --- ### **Variant Summary** The **NM_006214.4(PHYH):c.1010_1012dup (p.Asn337_Leu338insHis)** variant is an in-frame insertion in the **PHYH** gene, leading to the addition of one amino acid in the encoded protein. The variant has been classified …
290893	Please summarize the following genetic variant as comprehensive as possible, and make the summary useful for a clinician: Variation ID: 290893 NM_001807.6(CEL):c.2172del (p.Val725fs) Example: 1) Summarization for the variant with ID 562 NM_000140.5(FECH):c.315-48T>C: The NM_000140.5:c.315-48T>C variant in the FECH gene is a splice variant. The FECH gene has been definitively associated with autos…	The NM_001807.6(CEL):c.2172del (p.Val725fs) variant is a single nucleotide deletion in the CEL gene, leading to a frameshift and premature termination at codon 725. This frameshift variant is associated with Maturity-Onset Diabetes of the Young type 8 (MODY8), a form of diabetes characterized by early onset (typically before age 25), pancreatic exocrine dysfunction, lipomatosis, and the formation…	### Summarization for Variant ID 290893 **NM_001807.6(CEL):c.2172del (p.Val725fs)** The **NM_001807.6(CEL):c.2172del (p.Val725fs)** variant in the *CEL* gene is a frameshift variant that results in an altered protein product. The *CEL* gene encodes carboxyl ester lipase, which plays a role in pancreatic exocrine function. The clinical significance of this variant remains **uncertain**, with confl…
229616	Please summarize the following genetic variant as comprehensive as possible, and make the summary useful for a clinician: Variation ID: 229616 NM_206933.4(USH2A):c.12145G>A (p.Ala4049Thr) Example: 1) Summarization for the variant with ID 562 NM_000140.5(FECH):c.315-48T>C: The NM_000140.5:c.315-48T>C variant in the FECH gene is a splice variant. The FECH gene has been definitively associated with …	The NM_206933.4(USH2A):c.12145G>A (p.Ala4049Thr) variant is a single nucleotide change in the USH2A gene, resulting in an alanine to threonine substitution at position 4049 of the usherin protein. This missense variant has been associated with Retinitis Pigmentosa 39 (RP39), a form of retinal dystrophy characterized by visual field constriction, reduced vision, and bone-spicule pigment deposition…	### **Summarization of Variant ID 229616: NM_206933.4(USH2A):c.12145G>A (p.Ala4049Thr)** The **NM_206933.4(USH2A):c.12145G>A (p.Ala4049Thr)** variant affects the **USH2A** gene, which is associated with **Usher syndrome type 2A (USH2A-related disorder) and Retinitis Pigmentosa 39**. #### **Pathogenicity Classification** - **Likely Pathogenic**: PreventionGenetics, NIHR Bioresource Rare Diseases (…
372641	Please summarize the following genetic variant as comprehensive as possible, and make the summary useful for a clinician: Variation ID: 372641 NM_001171.6(ABCC6):c.496C>T (p.Arg166Cys) Example: 1) Summarization for the variant with ID 562 NM_000140.5(FECH):c.315-48T>C: The NM_000140.5:c.315-48T>C variant in the FECH gene is a splice variant. The FECH gene has been definitively associated with aut…	The NM_001171.6(ABCC6):c.496C>T (p.Arg166Cys) variant is a single nucleotide change in the ABCC6 gene, resulting in the substitution of arginine with cysteine at position 166 of the protein. This missense variant has been submitted to ClinVar by multiple sources, leading to conflicting interpretations of its pathogenicity: - **GeneDx**: Classified the variant as likely pathogenic in 2017, based …	Here is a comprehensive summary for the genetic variant **NM_001171.6(ABCC6):c.496C>T (p.Arg166Cys) (Variation ID: 372641)** that is useful for a clinician: --- ### **Variant Summary: NM_001171.6(ABCC6):c.496C>T (p.Arg166Cys)** **Gene:** *ABCC6* **ClinVar Variation ID:** 372641 **Variant Type:** Missense (c.496C>T, p.Arg166Cys) **Inheritance Pattern:** Autosomal recessive (ABCC6-related disorders…
459	Please summarize the following genetic variant as comprehensive as possible, and make the summary useful for a clinician: Variation ID: 459 NM_000097.7(CPOX):c.1339C>T (p.Arg447Cys) Example: 1) Summarization for the variant with ID 562 NM_000140.5(FECH):c.315-48T>C: The NM_000140.5:c.315-48T>C variant in the FECH gene is a splice variant. The FECH gene has been definitively associated with autoso…	The NM_000097.7(CPOX):c.1339C>T (p.Arg447Cys) variant is a single nucleotide change in the CPOX gene, resulting in the substitution of arginine with cysteine at codon 447 of the coproporphyrinogen oxidase enzyme. This gene is associated with hereditary coproporphyria (HCP), an autosomal dominant disorder affecting heme biosynthesis. citeturn0search2 **Clinical Significance:** - **Conflicting …	Here is a comprehensive summary of the NM_000097.7(CPOX):c.1339C>T (p.Arg447Cys) variant (Variation ID: 459) that is useful for a clinician: --- The NM_000097.7(CPOX):c.1339C>T (p.Arg447Cys) variant in the **CPOX** gene is a **missense variant** that results in the replacement of **arginine** (a basic, polar amino acid) with **cysteine** (a neutral, slightly polar amino acid) at **codon 447** of …
39974	Please summarize the following genetic variant as comprehensive as possible, and make the summary useful for a clinician: Variation ID: 39974 NM_004525.3(LRP2):c.6160G>A (p.Asp2054Asn) Example: 1) Summarization for the variant with ID 562 NM_000140.5(FECH):c.315-48T>C: The NM_000140.5:c.315-48T>C variant in the FECH gene is a splice variant. The FECH gene has been definitively associated with aut…	The NM_004525.3(LRP2):c.6160G>A (p.Asp2054Asn) variant is a missense mutation in the LRP2 gene, leading to the substitution of aspartic acid with asparagine at position 2054 of the protein. The LRP2 gene encodes the low-density lipoprotein receptor-related protein 2 (megalin), a multiligand endocytic receptor involved in the reabsorption of various molecules in the kidneys and other tissues. cit…	### Comprehensive Clinical Summary for **Variation ID: 39974** **NM_004525.3(LRP2):c.6160G>A (p.Asp2054Asn)** #### **Gene & Variant Type:** - **Gene:** **LRP2** (*Low-Density Lipoprotein Receptor-Related Protein 2*) - **Variant:** **Missense variant** - **Nucleotide Change:** **c.6160G>A** - **Protein Change:** **p.Asp2054Asn (Aspartic Acid to Asparagine at position 2054)** #### **Clinical Signif…
50866	Please summarize the following genetic variant as comprehensive as possible, and make the summary useful for a clinician: Variation ID: 50866 NM_130837.3(OPA1):c.1311A>G (p.Ile437Met) Example: 1) Summarization for the variant with ID 562 NM_000140.5(FECH):c.315-48T>C: The NM_000140.5:c.315-48T>C variant in the FECH gene is a splice variant. The FECH gene has been definitively associated with auto…	The NM_130837.3(OPA1):c.1311A>G (p.Ile437Met) variant, also known as I382M, is a missense mutation in the OPA1 gene, which is located on chromosome 3q29. This gene encodes a mitochondrial dynamin-like GTPase involved in maintaining mitochondrial integrity and function. **Clinical Significance:** - **Autosomal Dominant Optic Atrophy (ADOA):** The OPA1 gene has been definitively associated with AD…	Here is a comprehensive summary of the genetic variant **NM_130837.3(OPA1):c.1311A>G (p.Ile437Met) (Variation ID: 50866)**, tailored for clinical relevance: --- The **NM_130837.3(OPA1):c.1311A>G (p.Ile437Met)** variant in the **OPA1** gene is a missense variant. OPA1 is associated with **autosomal dominant optic atrophy (ADOA)** and **recessive Behr syndrome**, both conditions linked to mitochond…
16451	Please summarize the following genetic variant as comprehensive as possible, and make the summary useful for a clinician: Variation ID: 16451 NM_000138.5(FBN1):c.3509G>A (p.Arg1170His) Example: 1) Summarization for the variant with ID 562 NM_000140.5(FECH):c.315-48T>C: The NM_000140.5:c.315-48T>C variant in the FECH gene is a splice variant. The FECH gene has been definitively associated with aut…	The NM_000138.5(FBN1):c.3509G>A (p.Arg1170His) variant is a missense mutation in the FBN1 gene, resulting in the substitution of arginine with histidine at amino acid position 1170. The FBN1 gene encodes fibrillin-1, a crucial component of the extracellular matrix, and mutations in this gene are commonly associated with Marfan syndrome and related connective tissue disorders. **Clinical Signific…	### **Summarization of Genetic Variant NM_000138.5(FBN1):c.3509G>A (p.Arg1170His) (Variation ID: 16451)** --- #### **Variant Type and Gene Association** - The **NM_000138.5:c.3509G>A (p.Arg1170His)** variant occurs in the **FBN1** gene. - **FBN1** is associated with **Marfan syndrome (MFS)**, **Familial thoracic aortic aneurysm and dissection (FTAAD)**, **MASS syndrome**, **Ectopia lentis**, and …
46597	Please summarize the following genetic variant as comprehensive as possible, and make the summary useful for a clinician: Variation ID: 46597 NM_001267550.2(TTN):c.1137A>G (p.Arg379=) Example: 1) Summarization for the variant with ID 562 NM_000140.5(FECH):c.315-48T>C: The NM_000140.5:c.315-48T>C variant in the FECH gene is a splice variant. The FECH gene has been definitively associated with auto…	The NM_001267550.2(TTN):c.1137A>G (p.Arg379=) variant is a synonymous single nucleotide substitution in the TTN gene, resulting in no change to the amino acid sequence (arginine at position 379). Synonymous variants typically do not alter protein function; however, they can occasionally affect gene expression or splicing mechanisms. **Gene and Associated Conditions:** The TTN gene encodes titin,…	### Comprehensive Summary for Clinicians: Variant **NM_001267550.2(TTN):c.1137A>G (p.Arg379=)** The **NM_001267550.2(TTN):c.1137A>G (p.Arg379=)** variant in the **TTN** (Titin) gene is a synonymous variant, meaning it does not alter the amino acid sequence of the protein. This specific variant has been classified as **Benign** or **Likely Benign** by multiple independent clinical diagnostic labor…
684532	Please summarize the following genetic variant as comprehensive as possible, and make the summary useful for a clinician: Variation ID: 684532 NM_014889.4(PITRM1):c.2647C>T (p.Leu883Phe) Example: 1) Summarization for the variant with ID 562 NM_000140.5(FECH):c.315-48T>C: The NM_000140.5:c.315-48T>C variant in the FECH gene is a splice variant. The FECH gene has been definitively associated with a…	The NM_014889.4(PITRM1):c.2647C>T (p.Leu883Phe) variant, identified as Variation ID: 684532, is a missense mutation in the PITRM1 gene, resulting in the substitution of leucine with phenylalanine at codon 883. The PITRM1 gene encodes the pitrilysin metallopeptidase 1 enzyme, which is involved in mitochondrial protein processing. **Clinical Significance:** - **Disease Association:** The PITRM1 ge…	Here is a comprehensive summary of the genetic variant **NM_014889.4(PITRM1):c.2647C>T (p.Leu883Phe) (Variation ID: 684532)** for clinical use: --- ### **Variant Summary: NM_014889.4(PITRM1):c.2647C>T (p.Leu883Phe)** - **Gene:** PITRM1 (Presequence Protease, Mitochondrial) - **Variant Type:** Missense variant (c.2647C>T) leading to an amino acid substitution (p.Leu883Phe). - **ClinVar Variation I…
8678	Please summarize the following genetic variant as comprehensive as possible, and make the summary useful for a clinician: Variation ID: 8678 NM_000525.4(KCNJ11):c.67A>G (p.Lys23Glu) Example: 1) Summarization for the variant with ID 562 NM_000140.5(FECH):c.315-48T>C: The NM_000140.5:c.315-48T>C variant in the FECH gene is a splice variant. The FECH gene has been definitively associated with autoso…	The NM_000525.4(KCNJ11):c.67A>G (p.Lys23Glu) variant, also known as E23K, is a missense mutation in the KCNJ11 gene, resulting in the substitution of lysine with glutamic acid at position 23 of the Kir6.2 protein. This variant has been extensively studied and is present at a high frequency in the general population, with an allele frequency of approximately 0.74 in the 1000 Genomes Project. cite…	### Comprehensive Clinical Summary for Variation ID 8678: **NM_000525.4(KCNJ11):c.67A>G (p.Lys23Glu)** #### **Variant Classification:** - This variant has been **consistently classified as Benign or Likely Benign** by multiple independent clinical laboratories and research entities. - Submitters include **Genetic Services Laboratory (University of Chicago), GeneDx, Eurofins NTD LLC, Athena Diagno…
17864	Please summarize the following genetic variant as comprehensive as possible, and make the summary useful for a clinician: Variation ID: 17864 NM_000041.4(APOE):c.388T>C (p.Cys130Arg) Example: 1) Summarization for the variant with ID 562 NM_000140.5(FECH):c.315-48T>C: The NM_000140.5:c.315-48T>C variant in the FECH gene is a splice variant. The FECH gene has been definitively associated with autos…	The NM_000041.4(APOE):c.388T>C (p.Cys130Arg) variant, also known as rs429358, results in a missense mutation in the APOE gene, leading to the substitution of cysteine with arginine at position 130 of the apolipoprotein E (apoE) protein. This variant is commonly referred to as the APOE ε4 allele. **Clinical Significance:** - **Alzheimer's Disease (AD):** The APOE ε4 allele is a well-established g…	### Summary for ClinVar Variation ID 17864 **Variant:** NM_000041.4(APOE):c.388T>C (p.Cys130Arg) **Gene:** APOE **ClinVar Variation ID:** 17864 **dbSNP ID:** rs429358 **Condition(s) Associated:** Alzheimer’s disease, Warfarin response, Lipoprotein glomerulopathy **Clinical Significance:** Conflicting classifications, ranging from pathogenic to uncertain significance #### **Key Findings & Clinical…
5603	Please summarize the following genetic variant as comprehensive as possible, and make the summary useful for a clinician: Variation ID: 5603 NM_007194.4(CHEK2):c.1283C>T (p.Ser428Phe) Example: 1) Summarization for the variant with ID 562 NM_000140.5(FECH):c.315-48T>C: The NM_000140.5:c.315-48T>C variant in the FECH gene is a splice variant. The FECH gene has been definitively associated with auto…	The NM_007194.4(CHEK2):c.1283C>T (p.Ser428Phe) variant, also known as rs137853011, is a missense mutation in the CHEK2 gene, resulting in the substitution of serine with phenylalanine at position 428 of the CHEK2 protein. This variant has been identified in population databases, such as gnomAD, with a frequency of approximately 0.026% citeturn0search6. **Clinical Significance:** In ClinVar, t…	### Summarization for Variant ID 5603 **NM_007194.4(CHEK2):c.1283C>T (p.Ser428Phe)** The **NM_007194.4(CHEK2):c.1283C>T (p.Ser428Phe) variant** in the **CHEK2** gene is a **missense mutation** that leads to the substitution of serine with phenylalanine at codon 428. This alteration occurs in **coding exon 11** and affects a site in the kinase domain of the CHEK2 protein. #### **Clinical Significa…
575178	Please summarize the following genetic variant as comprehensive as possible, and make the summary useful for a clinician: Variation ID: 575178 NM_000059.4(BRCA2):c.6859A>T (p.Arg2287Ter) Example: 1) Summarization for the variant with ID 562 NM_000140.5(FECH):c.315-48T>C: The NM_000140.5:c.315-48T>C variant in the FECH gene is a splice variant. The FECH gene has been definitively associated with a…	The NM_000059.4(BRCA2):c.6859A>T (p.Arg2287Ter) variant introduces a premature stop codon at position 2287 in the BRCA2 gene, leading to protein truncation. BRCA2 is crucial for DNA repair via homologous recombination, and loss-of-function mutations are linked to hereditary breast and ovarian cancer syndromes. **Gene-Disease Association:** BRCA2 mutations are strongly associated with an increase…	### Summary of **NM_000059.4(BRCA2):c.6859A>T (p.Arg2287Ter) (Variation ID: 575178)** #### **Variant Information** - **Gene**: **BRCA2** - **Variant**: c.6859A>T (p.Arg2287Ter) - **Type**: Nonsense mutation - **ClinVar Variation ID**: 575178 #### **Clinical Significance** - **Likely Pathogenic** *(Low Penetrance)* (German Consortium for Hereditary Breast and Ovarian Cancer) - **Likely Pathogenic*…
5302	Please summarize the following genetic variant as comprehensive as possible, and make the summary useful for a clinician: Variation ID: 5302 NM_012452.3(TNFRSF13B):c.310T>C (p.Cys104Arg) Example: 1) Summarization for the variant with ID 562 NM_000140.5(FECH):c.315-48T>C: The NM_000140.5:c.315-48T>C variant in the FECH gene is a splice variant. The FECH gene has been definitively associated with a…	The NM_012452.3(TNFRSF13B):c.310T>C (p.Cys104Arg) variant is a missense mutation in the TNFRSF13B gene, which encodes the transmembrane activator and calcium-modulator and cyclophilin ligand interactor (TACI) protein. This variant results in the substitution of cysteine with arginine at codon 104, a position that is highly conserved and critical for ligand binding. citeturn0search0 **Associat…	### **Comprehensive Summary of Variant NM_012452.3(TNFRSF13B):c.310T>C (p.Cys104Arg) (Variation ID: 5302)** The **NM_012452.3(TNFRSF13B):c.310T>C (p.Cys104Arg) variant** is a missense mutation in the **TNFRSF13B gene**, which encodes **transmembrane activator and calcium-modulator and cyclophilin ligand interactor (TACI)**, a key receptor involved in **B-cell function and immunoglobulin productio…
3020178	Please summarize the following genetic variant as comprehensive as possible, and make the summary useful for a clinician: Variation ID: 3020178 NM_014049.5(ACAD9):c.9C>T (p.Gly3=) Example: 1) Summarization for the variant with ID 562 NM_000140.5(FECH):c.315-48T>C: The NM_000140.5:c.315-48T>C variant in the FECH gene is a splice variant. The FECH gene has been definitively associated with autosoma…	The variant NM_014049.5(ACAD9):c.1249C>T (p.Arg417Cys) in the ACAD9 gene is a missense mutation resulting in the substitution of arginine with cysteine at codon 417. The ACAD9 gene has been associated with autosomal recessive conditions such as acyl-CoA dehydrogenase 9 deficiency and mitochondrial complex I deficiency. In ClinVar, this variant has been submitted four times, with classifications …	### Summary for Variant NM_014049.5(ACAD9):c.9C>T (p.Gly3=), Variation ID 3020178 The **NM_014049.5(ACAD9):c.9C>T (p.Gly3=) variant** is a synonymous variant located in the **ACAD9 gene**, which encodes the acyl-CoA dehydrogenase 9 enzyme. This enzyme is critical for mitochondrial fatty acid oxidation and has been associated with **mitochondrial complex I deficiency**, a condition characterized b…

## Sheet: Table S7
Table S7. Evaluation Notes during The CATT Testing Phase.
	Accuracy		Completeness
Variantion ID	GPT-4o + Web Search-Based Grounding	GPT-4o + Knowledge Grounding	GPT-4o + Web Search-Based Grounding	GPT-4o + Precision Grounding
13507	5/5	4/5 – minor issues discussing population frequency, for instance it says that it is too high, but then adds PM2	5/5	5/5
228294	5/5	4/5 – codes were not really assigned correctly, but this is very minor	4/5 – didn’t discuss patient implications at all	5/5
370854	3/5 – two errors, does not include any mention of VUS (says “classification ranges from LP to P), and says that population frequency is low when it is high.	4/5 – one code was wrong and didn’t acknowledge uncertainty with VUS	4/5 – not bad but doesn’t include codes	5/5
225370	2/5 – wrong variant? Significant hallucination, this was strange	4/5 – one wrong code applied	5/5?	5/5
195696	3/5 – said that there was no information in ClinVar about this variant….it’s not wrong in it’s interpretation though	5/5	3/5 – not complete because it didn’t actually include ClinVar data	5/5
381621	2/5 – said that evidence supports pathogenicity, but majority of submissions are VUS	5/5	5/5	5/5
360767	3/5 – hallucinations around codes, and it says “majority classify it as LP/P, but 2/3 are VUS”	5/5 – this handled the uncertainty WAY better than the other. Didn’t overstep claims	5/5	5/5
310	5/5	5/5	5/5	5/5
8046	5/5	5/5	4/5 – didn’t include codes or other information about ClinVar entries	5/5
222816	2/5 – wrong variant?? Once again hallucinations, says that there are VUS submitters, however there were not	5/5	3/5 – not complete because it didn’t include correct data, also did not give gnomAD frequency	5/5
1285628	4/5 – overstated pathogenicity even though there is not much information	5/5 – this did NOT overstate pathogenicity which I really appreciated.	5/5	5/5
1429622	4/5 – says that it leads to a truncated protein, but it actually extends the protein	5/5	5/5 – included ClinGen and GenCC!!!	5/5
632033	3/5 – hallucinations – said that it is not well documented, but there are a number of studies in ClinVar – seems like it didn’t even read clinvar	5/5	3/5 – no ClinVar information is provided	5/5
92870	5/5	5/5	5/5	5/5
191059	5/5	5/5	4/5 – missing codes and other information about why it was classified this way	5/5
31811	1/5 – major hallucinations, said that it was pathogenic when most ClinVar entries said VUS/LB	5/5	2/5 – didn’t include any ClinVar information	5/5
197403	5/5	4/5 – it says “unlikely to be pathogenic unless found in trans with a known pathogenic” which I wouldn’t say for a leaning benign variant	5/5	5/5
1205854	5/5	5/5	5/5	5/5
216972	5/5	4/5 – said that asymptomatic carriers consider cvd risk management, but im not positive if they should with VUS	5/5	5/5
414302	3/5 – said that 2 submission classify as Path and 1 as VUS, but there are 10+ VUS. But still came to the VUS conclusion	5/5 – wish it mentioned the expert panel	4/5- missing codes	5/5
225415	4/5 – said that there were only 3 submissions when there were 7, however got the right overall spread of classifications and the end result of discordant information	5/5	5/5	5/5
41728	4/5 – says that there is no information in CliNVar, which is not true, however it gets overall message	5/5	3/5 – didn’t include ClinVar information	5/5
562374	4/5 – says that data is not available for population frequency, but it does exist. Overall interpretation is fine though	4/5 small hallucination – said that functional studies support, but the paper is just a proband. Doesn’t change meaning though	3/5 – missing ClinVar data and gnomAD data	5/5
18272	4/5 – overstates pathogenicity considering that there are VUS and LB in ClinVar	5/5	4/5 – missing ClinVar data	5/5
444210	3/5 – says that someone has classified it as Path, but that’s not true, also codes are hallucinated	5/5	3/5 – missing a lot of information about frequency, etc.	5/5
290893	5/5	5/5	5/5	5/5
229616	3/5 – said that it was only submitted once in clinvar	5/5	3/5 – missing other clinvar submissions	5/5
372641	5/5	5/5	4/5 – missing a couple clinvar entries	5/5
459	5/5	5/5	5/5	5/5
39974	5/5	5/5	4/5 – missing some clinvar data	5/5
50866	5/5	4/5 – overstates pathogenicity	3/5 – missing details from ClinVar	5/5
16451	5/5 – really liked this summary	5/5	5/5	5/5
46597	1/5 – says that there are no submissions in ClinVar and no gnomAD	5/5	3/5 – missing information from clinvar, gnomAD, etc	5/5
684532	2/5 – said it was VUS, but should be benign	5/5	3/5 – clearly did not go off of clinvar entries	4/5 – missing gene information
8678	5/5	5/5	5/5	5/5
17864	4/5 – felt like this overstated the risk factor	5/5	5/5	5/5
5603	5/5	5/5	4/5 – doesn’t include exact risk estimate numbers which are important in this context	5/5
575178	4/5 – does not mention the reduced penetrance	5/5	4/5 – doesn’t mention ClinVar entries	5/5
5302	5/5	5/5	5/5	5/5
3020178	1/5 – wrong variant	5/5	1/5 – wrong variant	5/5
